# Supplementary material for: Postcranial anatomy of the Late Miocene Eurasian hornless rhinocerotid Chilotherium
Source: PLoS One. 2025 Dec 5;20(12):e0336590. doi: 10.1371/journal.pone.0336590 (PMC12680197; doi:10.1371/journal.pone.0336590)
Supplement: S1 Table — (XLSX) [file pone.0336590.s001.xlsx]

## Sheet: Table 1 - Humerus
Species	Specimen No.	Locality	Data Source	L	Lcaput	TDproxmax	TDproxart	APDprox	TDdia	APDdia	TDdist max	TDdistartic	APDdist	H lateral condyle	H medial condyle	TDcaput	APDcaput
C. persiae	NHMW-GEO-2020/0014/0115	Maragheh	own measurement						60.3	61.1	126
C. persiae	NHMW-GEO-2020/0014/0122	Maragheh	own measurement						54.4	56.3	132.5	89.5	84.9
C. persiae	NHMW-GEO-2020/0014/0123	Maragheh	own measurement						54.6		135.3	88.8	88.9
C. persiae	NHMW-GEO-2020/0014/0124	Maragheh	own measurement						49.5		135.5	85.5	78.7
C. persiae	NHMW-GEO-2020/0014/0125	Maragheh	own measurement						46,5		131	85.4
C. persiae	NHMW-GEO-2020/0014/0148	Maragheh	own measurement						56.2	56.4	120	82.8	>74
C. persiae	NHMW-GEO-2020/0014/0147	Maragheh	own measurement						47.2	55.3
C. persiae	MNHN.F.MAR3904	Maragheh	own measurement		314.4			98.05	59.4	55.3	135	89.8	79	70.2	50
C. persiae	MNHN.F.MAR3903	Maragheh	own measurement		337.3				61.6	63.4	134.7	93.4	94.4	75.5	53.9	77.3	75
C. persiae	MNHN.F.MAR3901	Maragheh	own measurement		305.5				60.9	59.4	127.7	85.7	80.4	70.4	47.3	78.1	73.4
C. persiae	MNHN.F.MAR3905	Maragheh	own measurement		351.4				63.9	60	139.5	89.6	>84	65	52.4
C. habereri	GPIT/MA/04831	Kutschwan	own measurement	365	334	>132	138	126,4	62	54.3	146.5	98.4	97.4	76.2	54.1	94.6	74
C. habereri	GPIT/MA/04832	Kutschwan	own measurement	356	329	160	134.8	127.2	63.4	62.3	150.1	95.9	97.2	75.3	57.6	81.5	89.2
C. habereri	GPIT/MA/04833	Kutschwan	own measurement			161.3	131.1	125.1	60	59.5						89	90.1
C. habereri	GPIT/MA/04834	Kutschwan	own measurement						61.7	55	131.6	87.4	91.9	74.1	53.8
C. schlosseri	GMM 496	Samos	own measurement						70.1	62.5	146.8	92.3	90.6	46	54.5
C. schlosseri	GMM 599	Samos	own measurement		312				62.1	56.8	128.2	88.4	86	49.6	65.3	73	72,5
C. schlosseri	GMM 495	Samos	own measurement				127	122.8	65.2	58.8	141.5	94.5	90.8	53.2	74.9
C. schlosseri	GMM 601	Samos	own measurement	353	311	152.2	134	139.5	72.4	63.7	136.4	96	89	49.1	68.9	84.1	78.9
C. schlosseri	GMM 602	Samos	own measurement	334	320	148.2	133.3	122.2	71.6	57.6	137.1	98.3	91	52.9	73.9	82.7	83.8
C. schlosseri	GMM FO-18	Samos	own measurement			136	112.1	102	66
C. schlosseri	GMM FO-24	Samos	own measurement					137	76.2	78.6
C. kowalevskii	min	Grebeniki	Krokos 1917	338		128.3	107		53.9	46.9	113	84.8	90			73.8	78.8
C. kowalevskii	mean	Grebeniki	Krokos 1917	349.2		142.7	126.9		58.1	48.9	117	88.6	96.5			77.3	82.1
C. kowalevskii	max	Grebeniki	Krokos 1917	368		159	146		62.7	51.9	127	93.4	99.3			84	84.4
C. kowalevskii	n	Grebeniki	Krokos 1917	6		6	6		6	6	6	6	6			6	6
C. sarmaticum	28-135	Berislav	Korotkevitch 1970	346		130	73		50.5	47.5	128.4	85	82			69	66.5
C. sarmaticum	min	Berislav	Korotkevitch 1970						48	46	118	75	71.2
C. sarmaticum	mean	Berislav	Korotkevitch 1970						55	48.7	125	84	81
C. sarmaticum	max	Berislav	Korotkevitch 1970						63	52	134.6	91	85
C. sarmaticum	n	Berislav	Korotkevitch 1970	1		1	1		5	7	14	13	8			2	1
C. orlovi	min	Pavlodar	Bayshashov 1993	357		150	104		60	50	129	92	85
C. orlovi	max	Pavlodar	Bayshashov 1993	378		163	120		75	61	154	97	105
C. orlovi	n	Pavlodar	Bayshashov 1993	5
C. anderssoni	No number	Lok. 30	Ringström 1924		345			120			150	90
"C." wimani	HMV 462	Linxia Basin	Deng 2002	321		145	98.5	128.5	59	54	115	95
"C." wimani	HMV 491	Linxia Basin	Deng 2002	319.5		144	92	128.5	52	56	113.5	98.5
"C." wimani	HMV 493	Linxia Basin	Deng 2002	322.5		136.5	109.5	116	52.5	54	112
"C." wimani	HMV 1034	Linxia Basin	Deng 2002	318		129	91.5	128	54	54	113	93
"C." wimani	HMV 1035	Linxia Basin	Deng 2002	335		126.5	108	106	56	56	117	91
"C." wimani	HMV 1048	Linxia Basin	Deng 2002	315		129	99	125	56.5	53.5	112	90
"C." wimani	HMV 1050	Linxia Basin	Deng 2002	330		144		118	51	55.5	115
"C." wimani	HMV 1051	Linxia Basin	Deng 2002	310		136.5	109	123	48	47	111	86
"C." wimani	HMV 1054	Linxia Basin	Deng 2002	310		138.5	117.5	114	62	50	119.5	87
"C." wimani	HMV 1055	Linxia Basin	Deng 2002	322		146	106	116	55.5	49	123.5	90
"C." wimani	Mean	Linxia Basin	Deng 2002	320.3		137.5	103.4	120.3	54.7	52.9	115.2	91.3
E. samium	No number	Samos	Weber 1905	312		140						104

## Sheet: Table 2 - Radius
Species	Specimen No.	Locality	Data Source	L	TDproxmax	TDproxart	APDprox	TDdia	APDdia	TDdist max	TDdistartic	APDdist max	APDdist art
C. persiae	NHMW-GEO-2020/0014/0107	Maragheh	own measurement		89.4	86.7	53.9	45.4	33.5
C. persiae	NHMW-GEO-2020/0014/0108	Maragheh	own measurement		85.2	82.1	54	50.4	34
C. persiae	NHMW-GEO-2020/0014/0109	Maragheh	own measurement		85.9	85.5	56.4
C. persiae	NHMW-GEO-2020/0014/0110	Maragheh	own measurement		82.5	82.3	55	53	32
C. persiae	NHMW-GEO-2020/0014/0111	Maragheh	own measurement		80	79.4	55.2	48	28.8
C. persiae	NHMW-GEO-2020/0014/0126	Maragheh	own measurement					49.2	35.3	72.3	60.9	55.9	38.2
C. persiae	NHMW-GEO-2020/0014/0127	Maragheh	own measurement		90.6	89.4	56.1	55.5	34.9
C. persiae	NHMW-GEO-2020/0014/0128	Maragheh	own measurement		87.4	84.2	61.1	50.6	34.1
C. persiae	NHMW-GEO-2020/0014/0149	Maragheh	own measurement				54.9
C. persiae	MNHN.F.MAR3963	Maragheh	own measurement		76.5	73.1	55.3	44.9	31
C. persiae	MNHN.F.MAR3909	Maragheh	own measurement	295.2	84.6		53.9	50.8	31	84.6	74.4	52.7	33.4
C. persiae	MNHN.F.MAR3908	Maragheh	own measurement	274.3	88.6		56.4	53	33	82.6	73.3	51	37.2
C. persiae	MNHN.F.MAR3911	Maragheh	own measurement	270.5	82		54	46.2	30	73.3	66	52.9	37.4
C. persiae	MNHN.F.MAR3912	Maragheh	own measurement	273.7	87.9		58.6	44.5	28.6	79.8	70	47.8	35
C. persiae	MNHN.F.MAR3906	Maragheh	own measurement	286.6	87.3		60	53.1	33.3	85.3	74.8	54.3	39.8
C. persiae	MNHN.F.MAR3913	Maragheh	own measurement					47.4	26.5	90.5	77.3	49.5	38.4
C. persiae	MNHN.F.MAR1434	Maragheh	own measurement				63	50	32
C. habereri	GPIT/MA/04778	Kutschwan	own measurement		93.1	86.9	57.7	54	33.8
C. habereri	GPIT/MA/04786	Kutschwan	own measurement					58	28.6	89.2	80.2	60	37.6
C. habereri	GPIT/MA/04791	Kutschwan	own measurement							95.1	86.8	55	40.6
C. schlosseri	GMM 561	Samos	own measurement						33.3	92.9	77.5	54.1	43.4
C. schlosseri	GMM 564	Samos	own measurement	290			55	55.7	32.7	87.5	77.8	53.7	41
C. kowalevskii	min	Grebeniki	Krokos 1917	262	83.3		52.6	49.7	27.3	85.6		50.7
C. kowalevskii	mean	Grebeniki	Krokos 1917	276.5	89		55.3	51.9	30.4	88.6		53.7
C. kowalevskii	max	Grebeniki	Krokos 1917	286	93.6		59.9	55	35.7	95.8		60
C. kowalevskii	n	Grebeniki	Krokos 1917	9	9		8	8	8	9		8
C. sarmaticum	min	Berislav	Korotkevitch 1970	247	78		45	41	25	77		37.5
C. sarmaticum	mean	Berislav	Korotkevitch 1970	263.1	86.1		49.6	47.7	27.9	83		42.4
C. sarmaticum	max	Berislav	Korotkevitch 1970	280	95.5		56	52.5	30.5	89		58
C. sarmaticum	n	Berislav	Korotkevitch 1970	6	14		12	14	9	7		7
C. orlovi	min	Pavlodar	Bayshashov 1993	292	89		52	54	31	80		45
C. orlovi	max	Pavlodar	Bayshashov 1993	320	100		65	67	34	93		57
C. orlovi	n	Pavlodar	Bayshashov 1993	6	6		6	6	6	6		6
"C." wimani	HMV 1038	Linxia Basin	Deng 2002	278	91		50.5	51.5	30	84	74.5	54	32
"C." wimani	HMV 1039	Linxia Basin	Deng 2002	266	82		46	48.5	32.5	79.5	69	51.5	36

## Sheet: Table 3 - Ulna
Species	Specimen No.	Locality	Data Source	L	TDprox max	TDolecranon	APDprox	APDolecr	TDdia	APDdia	TDdist max	TDdist artic	APDdist	APDdist art
C. persiae	MNHN.F.MAR3915	Maragheh	own measurement	380	71				51.5	46
C. persiae	MNHN.F.MAR3914	Maragheh	own measurement	335	78.4					38.2
C. persiae	MNHN.F.MAR3907	Maragheh	own measurement	359.5	76.9	61.3	111.8	82.9	40	36.9	57.5	28.3	58.1	32.5
C. persiae	NHMW-GEO-2020/0014/0116	Maragheh	own measurement		59.5	76.5	121.3	87.1

## Sheet: Table 4 - Scaphoid
Species	Specimen No.	Locality	Data Source	H	L art sup	L art inf	APDart dist	l	l art sup	Lmax	Hant
C. persiae	MNHN.F.MAR1412	Maragheh	own measurement	40		52.4	29.2	45.2		64.5
C. schlosseri	NHMW-GEO-2009z0089/0001	Samos	own measurement	38.1	39.7	48	33.2	45.9	42.5
C. schlosseri	NHMW-GEO-1911/0005/0152	Samos	own measurement			55	27
C. habereri	GPIT/MA/04784	Kutschwan	own measurement	50	40.6	67.9	33.9	46.4	38.6	75.8	40
C. anderssoni	No number	Lok. 30	Ringström 1924	42						71
"C." wimani	HMV 0985	Linxia Basin	Deng 2002	43	26.5	44		34.5	33	62

## Sheet: Table 5 - Semilunar
Species	Specimen No.	Locality	Data Source	H	l	Hant	L
C. persiae	MNHN.F.MAR1411	Maragheh	own measurement	44.7	42.1	45.2
C. sarmaticum	No number	Berislav	Korotkevich 1970	26	26		50.5
C. orlovi	min	Pavlodar	Bayshashov 1993	35	37		62
C. orlovi	max	Pavlodar	Bayshashov 1994	38	40		67
C. orlovi	n	Pavlodar	Bayshashov 1995	4	4		4
"C." wimani	HMV 0985	Linxia Basin	Deng 2002	44.5	44.5	45

## Sheet: Table 6 - Pyramidal
Species	Specimen Number	Locality	Data Source	H	l	L
C. persiae	MNHN.F.MAR1405	Maragheh	own measurement	40.7	29.3	34.9
C. persiae	MNHN.F.MAR1413	Maragheh	own measurement	38.3	29.8	36.5
C. sarmaticum	No number	Berislav	Korotkevitch 1970	34,7?	37,5?	37,2?	Uncertain translation
C. orlovi	min	Pavlodar	Bayshashov 1993	43	35	41
C. orlovi	max	Pavlodar	Bayshashov 1993	48	41	43
C. orlovi	n	Pavlodar	Bayshashov 1993	8	8	8
C. anderssoni	No number	Lok. 30	Ringström 1924	36
"C." wimani	min	Linxia Basin	Deng 2002	38.5	29,5	34.5
"C." wimani	max	Linxia Basin	Deng 2002	40	31	35

## Sheet: Table 7 - Trapezoid
Species	Specimen Number	Locality	Data Source	H	l	Hant	L
C. persiae	MNHN.F.MAR1409	Maragheh	own measurement	22.4	27		35.4
C. sarmaticum	No number	Berislav	Korotkevitch 1970	21	22.1		35
C. orlovi	min	Pavlodar	Bayshashov 1993	31	25	30	38
C. orlovi	max	Pavlodar	Bayshashov 1993		26		40
C. orlovi	n	Pavlodar	Bayshashov 1993	1	5	1	5
C. anderssoni	No number	Lok. 30	Ringström 1924	24	26
"C." wimani	HMV 0985	Linxia Basin	Deng 2002	21	21		33
"C." wimani	HMV 1008	Linxia Basin	Deng 2002	25	20		37

## Sheet: Table 8 - Unciform
Species	Specimen No.	Locality	Data Source	H	l	L anatom	L absolute
C. persiae	NHMW-GEO-2020/0014/0140	Maragheh	own measurement	35.1	52.1	61.4	73
C. persiae	NHMW-GEO-2020/0014/0155	Maragheh	own measurement	30.3	42.1
C. persiae	MNHN.F.MAR1400	Maragheh	own measurement	39.4	54.8	57	68.6
C. persiae	MNHN.F.MAR1403	Maragheh	own measurement	32.1	47.6
C. persiae	MNHN.F.MAR1406	Maragheh	own measurement	33.3	48.6
C. persiae	MNHN.F.MAR1408	Maragheh	own measurement	30.2	43.4
C. sarmaticum	No number	Berislav	Korotkevitch 1970	27.2	43
C. orlovi	min	Pavlodar	Bayshashov 1993	37	53		79
C. orlovi	max	Pavlodar	Bayshashov 1993	41	55		81
C. orlovi	n	Pavlodar	Bayshashov 1993	3	3		3
C. anderssoni	No number	Lok. 30	Ringström 1924	28	45
"C." wimani	HMV 0985	Linxia Basin	Deng 2002	26	31	45	48.5

## Sheet: Table 9 - Second Metacarpal
Species	Specimen No.	Locality	Data Source	L	TDproxmax	TDproxart	APDprox	TDdia	APDdia	TDdist max	TDdistartic	APDdist
C. persiae	MNHN.F.MAR1375	Maragheh	own measurement		37.1	31.4	41
C. persiae	MNHN.F.MAR1388	Maragheh	own measurement		38.4	31.1	38	33.1	15.4	37
C. persiae	NHMW-GEO-2020/0014/0106	Maragheh	own measurement		42.5	31.6	38
C. persiae	NHMW-GEO-2020/0014/0142	Maragheh	own measurement	108.5	38.2	39.6	36.3	30.4	15.7	34.6	31.1	31.9
C. habereri	GPIT/MA/04783	Kutschwan	own measurement		46.4	37	40
C. habereri	GPIT/MA/04782	Kutschwan	own measurement							40.3	37.5	33.3
C. kowalevskii	min	Grebeniki	Korotkevitch 1970	111.4	39.1		35.7		13.8	35		32.3
C. kowalevskii	mean	Grebeniki	Korotkevitch 1970	112.4	39.9		35.8		15.1	35.7		33.8
C. kowalevskii	max	Grebeniki	Korotkevitch 1970	113.6	40.8		36		15.9	36.2		36
C. kowalevskii	n	Grebeniki	Korotkevitch 1970	3	3		3		3	3		3
C. sarmaticum	min	Berislav	Korotkevitch 1970	87	30		34.3	26.3	13	29		26
C. sarmaticum	mean	Berislav	Korotkevitch 1970	99.9	32.7		35.9	28.6	15.3	34.3		28
C. sarmaticum	max	Berislav	Korotkevitch 1970	108	35		38	32.5	17.5	39		31.2
C. sarmaticum	n	Berislav	Korotkevitch 1970	6	6		6	6	6	6		6
C. orlovi	min	Pavlodar	Bayshashov	113	40		36	31	15	35		34
C. orlovi	max	Pavlodar	Bayshashov	124	47		43	42	19	40		39
C. orlovi	n	Pavlodar	Bayshashov	15	15		15	15	15	15		15
C. anderssoni	No number	Lok. 30	Ringström 1924	106				36
"C." wimani	HMV 0985	Linxia Basin	Deng 2002	103	38		30.5	31	12.5	39	29	29
"C." wimani	HMV 1118	Linxia Basin	Deng 2002	105.5	37		35	35	16	37	32	38
cf. Chilotherium sp. primitive	AS.93.1210	Loc. 12	Fortelius et al. 2003	105	39		34	30	15	34	31	33

## Sheet: Table 10 - Third Metacarpal
Species	Specimen No.	Locality	Data Source	L	TDproxmax	APDprox	TDdia	APDdia	TDdist max	TDdistartic	APDdist
C. persiae	MNHN.F.MAR1377	Maragheh	own measurement		45.9	39	24.4	17.9	46
C. persiae	MNHN.F.MAR1379	Maragheh	own measurement	140.7	55.7	48.6	41.5	18.4	>55	48.7	>33,4
C. persiae	MNHN.F.MAR1383	Maragheh	own measurement	132.9	54.3	45.3		18.2	52.2	46.5	36.2
C. persiae	MNHN.F.MAR1429	Maragheh	own measurement		55	46	43.2	23.4	>40,4
C. persiae	MLU.GeoS.6242	Maragheh	own measurement				43.8	17.1	50.6	47.5	35.6
C. habereri	GPIT/MA/04782	Kutschwan	own measurement						48.7	46.3	37.3
C. kowalevskii	min	Grebeniki	Korotkevitch 1970	128.9	51	46		16.7	47		37.6
C. kowalevskii	mean	Grebeniki	Korotkevitch 1970	133.5	57.2	48.6		19.3	50.9		38.8
C. kowalevskii	max	Grebeniki	Korotkevitch 1970	142.7	61	51		21.4	54		41.4
C. kowalevskii	n	Grebeniki	Korotkevitch 1970	10	10	10		10	10		10
C. sarmaticum	min	Berislav	Korotkevitch 1970	113	45	29	36.6	14.2	43.5		27.5
C. sarmaticum	mean	Berislav	Korotkevitch 1970	123	51.7	38.7	29.8	16.3	46.7		32.4
C. sarmaticum	max	Berislav	Korotkevitch 1970	129	56.9	45.2	43	19.8	50		37.5
C. sarmaticum	n	Berislav	Korotkevitch 1970	6	6	6	6	6	6		6
C. orlovi	min	Pavlodar	Bayshashov 1993	128	54	43	41	19	44		37
C. orlovi	max	Pavlodar	Bayshashov 1993	153	62	54	56	26	52		56
C. orlovi	n	Pavlodar	Bayshashov 1993	18	18	18	18	18	18		18
C. anderssoni	No number	Lok. 30	Ringström 1924	127			43
"C." wimani	HMV 0534	Linxia Basin	Deng 2002		45	40	37	17	46.5
"C." wimani	HMV 0985	Linxia Basin	Deng 2002	120	45	39.5	34	16.5	42.5	36	33.5
"C." wimani	HMV 0989	Linxia Basin	Deng 2002	123	45		36.5	18	45	42	32.5
cf. Chilotherium sp. primitive	AS.93.1210	Loc. 12	Fortelius et al. 2003	122	44	41	34	15	44	40	36
Chilotherium indet.	06-AKK-015	Kavakdere	Fortelius et al. 2003			38.9	36.5	16.6	45.9	40.2	33.6
Chilotherium indet.	06-AKK-029	Kavakdere	Fortelius et al. 2003	135	56.6	48.7	41.4	18.5	51.5	45.3	40.4

[truncated: 14 more sheets: Table 11 - Fourth Metacarpal, Table 12 - Femur, Table 13 - Patella, Table 14 - Tibia, Table 15 - Fibula, Table 16 - Astragalus, Table 17 - Calcaneum, Table 18 - Navicular, Table 19 - Cuboid, Table 20 - Ectocuneiform, Table 21 - Second Metatarsal, Table 22 - Third Metatarsal, Table 23 - Fourth Metatarsal, Explanations]
